# Supplementary material for: Design and validation of a multi-task, multi-context protocol for real-world gait simulation
Source: J Neuroeng Rehabil. 2022 Dec 16;19:141. doi: 10.1186/s12984-022-01116-1 (PMC9754996; doi:10.1186/s12984-022-01116-1)
Supplement: Supplementary file 2 — Additional file 2. Walking speed data from the laboratory-based assessment. [file 12984_2022_1116_MOESM2_ESM.xlsx]

## Sheet: HA
StraightWalking_comfortable	StraightWalking_slow	StraightWalking_fast	TUG	LTest	SurfaceTest	HallwayTest	SimulatedDailyActivities
1.3727	0.591759	1.28025	0.9967	1.02107	0.834415	0.936934	0.549279
1.11977	0.637105	1.35162	1.41804	1.12843	0.856816	0.944143	0.43315
1.34599	0.553777	1.28813	0.723859	0.896736	1.18959	1.19947	0.371515
0.936394	0.666723	1.1842	1.06178	0.901776	0.870138	1.06556	0.635594
1.14444	0.676317	1.03329	1.09438	0.720961	1.24109	0.828136	0.489043
1.08128	0.617087	1.45266	1.40707	0.745438	1.06302	0.705416	0.30439
1.09608	0.756155	1.23633	0.619309	0.756701	1.25255	0.986507	0.89462
1.41732	0.646112	1.4904	1.36289	0.973547	0.92516	0.632968	0.636745
1.3074	0.722173	1.2301	0.972433	1.31129	0.865459	0.845374	0.301345
0.969628	0.583171	1.24166	1.42455	0.915671	0.963746	1.19389	0.476171
0.831664	0.700797	1.32229	1.19756	0.711095	0.853615	0.907902	0.855359
1.01828	0.869453	1.34307	0.870069	0.94111	0.855603	1.064	0.332838
1.03977	0.560274	0.905472	0.785156	0.936636	1.06862	0.691643	0.427092
0.982625	0.868151	1.17192	1.10025	1.00092	0.684657	0.908175	0.839986
0.953313	0.510493	1.58378	0.824228	0.831166	1.10741	0.906451	1.15344
1.07304	0.540688	1.4779	1.08657	0.636143	0.919314	0.799598	0.859997
1.05846	0.691632	1.49591	0.718613	0.90069	0.999544	0.842663	0.299172
1.04201	0.801643	1.15103	0.808223	0.783248	0.995474	0.671856	0.513884
0.918279	0.555053	1.33017	1.26892	1.02065	1.13318	0.946211	1.04188
1.07122	0.692206	1.29712	1.33401		1.13293	1.25094	1.00976
0.865538	0.52613	1.35219				0.746842	0.278886
1.03519	0.829473						0.312021
0.980948	0.697364						0.575491
0.890893	0.864781						0.333242
0.858469	0.771765						0.561169
1.04741	0.904054						0.487505
1.06122	0.563635						0.471814
1.01729	0.671546						0.411377
	0.546689						0.71667
	0.714495						0.333892
	0.522937						0.615683
	0.68894						1.10438
	0.960938						0.696462
	0.895014						0.85932
	0.601544						0.544886
	0.610247						0.609329
	0.553106						0.728974
	0.853988						0.558036
							0.293727
							0.800583
							0.207887
							0.239992
							0.378064
							0.235045
							0.787517
							0.576035
							0.678467
							0.720592
							0.319589
							0.714138
							1.1316
							0.564231
							0.267447
							0.95278
							0.77997
							0.281996
							0.518368
							0.335235
							0.923943
							0.601322
							0.768066
							0.996446
							0.486718
							0.64452
							0.242738
							1.19875
							0.407355
							0.871553
							0.469649
							0.833846
							0.377667
							0.304609
							0.785258
							0.337939
							0.422596
							0.716184
							0.72799
							0.928622
							0.571703
							0.377883
							0.900549
							0.378991
							0.559176
							0.90863
							0.601882
							0.507073
							0.468786

## Sheet: PD
Straight Walking (comfortable)	Straight Walking (slow)	Straight Walking (fast)	TUG	L-Test	Surface Test	Hallway Test	Simulated Daily Activities
0.717499	0.736333	1.2326	1.20343	0.656766	0.802241	0.967745	0.272503
0.703851	0.338497	0.605364	0.62525	0.546018	0.660327	0.987909	0.631251
1.05005	0.403039	0.636032	1.0428	1.1568	0.537009	0.978627	0.359538
0.701787	0.420215	1.39737	1.08876	0.603085	1.09407	0.922975	0.602451
0.904705	0.707387	0.521719	1.21493	0.422328	0.666214	0.603483	0.718082
1.08817	0.478843	0.71023	0.75995	0.929748	0.721615	0.951559	0.28901
0.934947	0.964155	1.05071	0.726265	0.558647	0.958918	0.648597	0.747396
1.10595	0.386262	1.24436	0.447053	0.766323	1.03412	0.601182	0.501107
1.01658	0.616392	0.944315	0.363417	0.971439	0.720614	0.636571	0.405944
0.793374	0.868874	1.64375	0.744818	0.710927	0.817434	1.15874	0.364781
0.868515	0.479049	1.84777	0.589528	0.891144	0.620659	0.726567	0.574536
0.666143	0.633869	0.821146	1.22711	0.435321	0.512001	0.642313	0.843424
0.786912	0.603549	1.25018	0.652433	0.856663	0.618074	0.623052	0.356321
0.881533	0.823884	1.9397	0.751995	0.892431	0.959787	0.589945	0.703931
0.903069	0.519874	1.08592	1.46017	0.585344	0.827435	0.814269	0.350953
0.814862	0.499216	1.35497	0.656876	1.0491	0.830612	0.527625	0.307166
1.01942	0.626943	1.21129	0.82173	0.584658	0.812698	0.94036	0.318999
0.747893	0.409065	1.30833	0.963672	0.844656	1.09384	0.555056	0.564606
0.534985	0.78854	0.548708	0.582979	0.602704	1.17388	0.862181	0.760364
0.649485	0.502212	1.62761	1.40452	0.99996	0.833503	0.425279	0.382323
0.50634	0.528856	0.842887					0.713176
0.839751	0.507653	1.09174					0.630013
0.767543	0.331736	0.885203					0.484289
0.748759	0.812063	1.22672					0.139654
1.07787	0.660991						0.402487
0.857548	0.815156						0.474124
0.858717	0.457695						0.169485
1.04129	0.517704						0.361759
	0.359404						1.00798
	0.60967						0.355959
	0.816899						0.938313
	0.500987						0.249521
	0.91909						0.534703
	0.83598						0.734964
	0.746295						0.187508
	0.625782						0.593609
	0.731585						0.460799
	0.545435						0.501511
	0.466565						0.322355
	0.711812						0.319483
							0.663278
							0.249411
							0.308388
							0.585115
							0.522054
							1.08857
							0.265721
							0.740183
							0.507477
							0.244843
							0.750949
							0.438418
							0.344645
							0.934769
							0.534112
							0.429999
							0.278234
							0.218853
							0.506996
							0.4259
							0.503133
							0.391995
							0.532025
							0.200108
							0.28213
							1.01117
							0.325273
							0.596789
							0.710792
							0.23366
							0.371643
							0.825899
							0.371391
							0.963833
							0.498438
							0.465559
							0.828984
							0.62722
							0.222281
							0.864662
							0.269341
							0.556552
							0.342042
							0.759027
							0.4931
							0.65429
							0.650255
							0.655739
							0.273071
							0.565742
							0.456949
							0.433572
							0.478296
							0.298108

## Sheet: MS
StraightWalking_comfortable	StraightWalking_slow	StraightWalking_fast	TUG	LTest	SurfaceTest	HallwayTest	SimulatedDailyActivities
0.689205	0.662626	1.00354	0.812411	0.74017	0.89326	0.894619	0.292581
0.865339	0.482603	1.25294	0.758818	0.799678	1.04586	0.6615	0.512001
1.04001	0.481738	1.46322	0.713352	0.656693	0.722947	0.47358	1.0018
0.993498	0.535085	1.16889	0.577775	0.594203	0.772596	0.485416	0.710924
0.717242	0.366487	1.34977	0.846575	0.62103	0.789703	0.858625	0.342209
0.956709	0.448951	1.36701	0.829808	0.59245	0.729476	1.27531	0.528499
1.18196	0.486329	1.22038	0.964112	0.955526	0.533809	0.521231	0.442105
1.24699	0.503612	1.10427	1.36117	1.04992	0.671475	0.706174	0.984401
0.897913	0.498326	1.87769	0.828283	1.11338	1.07371	0.547961	0.585467
0.999678	0.519091	1.49657	0.879845	0.858355	0.944308	0.392541	0.651648
1.25189	0.540875	1.82964	0.817714	0.616786	0.77611	1.08309	0.58498
1.10548	0.627313	0.649204	0.979868	0.777584	0.699221	0.834034	0.54176
0.776764	0.727431	1.07793	1.12861	0.719093	0.767301	0.67405	0.552363
0.926123	0.331008	1.04294	1.02441	0.67627	1.21399	0.46312	0.573168
0.728798	0.402501	1.37182	0.633644	0.51834	1.16952	0.610212	0.598551
0.597811	0.650222	0.871693	0.704753	1.15322	0.877639	0.474603	0.661796
1.24329	0.411744	1.24808	1.19744	0.836711	1.11624	1.07171	0.553119
1.14604	0.512096	1.14491	1.72646	0.936016	0.615505	0.772355	0.727806
0.737804	0.847348	1.13282	0.54179	0.983675	1.08886	0.767072	0.634997
0.821357	0.472926	1.04838				0.34537	0.502355
0.999239	0.892233	0.862688				0.733429	0.59462
0.886826	0.610599	1.00363					0.24513
0.83883	0.453934	1.40756					0.50227
0.910837	0.208895	1.0863					0.667025
0.983797	0.203213	1.15043					0.831628
0.689942	0.494701	1.32944					0.523156
1.22639	0.393252	0.903268					0.822906
0.98111	0.586927	0.801582					0.391661
0.857949	0.371779	0.948281					0.632799
0.62882	0.82855	1.09958					0.526456
0.993872	0.512101	0.656176					0.549326
1.07007	0.480486	0.915929					0.6572
0.837472	0.482022						0.828824
0.97018	0.66615						0.774999
1.26919	0.640261						0.505606
1.24841	0.590698						0.483107
1.22372	0.356777						0.84535
							0.433683
							0.762393
							0.684328
							0.346413
							0.602396
							0.77148
							0.279461
							0.855045
							0.467567
							0.84059
							0.459249
							0.438382
							0.557667
							0.456832
							0.689152
							1.01292
							0.303674
							1.12101
							0.484433
							0.335925
							0.421394
							0.317362
							0.226867
							0.743091
							0.856868
							0.414776
							0.818941
							0.588439
							0.66505
							0.521044
							1.19101
							0.295644
							0.210309
							0.771451
							0.650742
							0.703969
							0.497233
							0.840947
							0.513871

## Sheet: PFF
StraightWalking_comfortable	StraightWalking_slow	StraightWalking_fast	TUG	LTest	SurfaceTest	HallwayTest	SimulatedDailyActivities
0.55548	0.456333	0.539583	0.515104	0.597859	0.660701	0.546978	0.345945
0.507289	0.49925	0.937813	0.233992	0.156687	0.405626	1.03955	0.406921
0.568997	0.292128	0.428948	0.920159	0.123783	0.270785	0.614887	0.656882
1.31087	0.681502	1.35476	0.49925	0.444678	0.814288	0.414449	0.375788
0.370633	0.29392	0.855655	0.18996	0.367093	0.904064	0.862635	0.435829
0.908673	0.479072	1.57548	0.195483	0.197704	0.906946	0.275618	0.248423
0.559734	0.407533	0.714563	1.03853	0.593045	0.984968	0.827394	0.646766
0.867194	0.434353	1.30224	0.434547	0.379497	0.50565	0.373968	0.501235
0.816508	0.425788	1.22149	0.407108	0.460927	0.200969	0.95329	0.68135
1.23636	0.519302	0.486999	0.984487	0.812834	0.200832	0.594771	0.427389
1.11767	0.133948	1.21355	0.749996	0.190835	0.194619	0.499794	0.487926
0.0987084	0.589514	0.924177	0.143724	0.17045	0.91724	0.691004	0.375104
1.15269	0.472829	1.3401	0.784992	0.69937	0.278722	0.635118	0.288685
0.380222	0.524561	1.58615	0.738046	0.70608	0.710534	0.267437	0.435005
0.855286	0.337776	1.36975	1.09046	0.235032	0.20634	0.724583	0.379149
0.977678	0.522523	0.908378	0.268473	1.11821	0.849275	0.819885	0.195703
0.354572	0.319092	0.468018	0.76226	0.788905	0.282215	0.769589	0.386407
0.876387	0.331664	0.585055	0.602171	0.748126	0.669084	0.443235	0.416807
0.865569	0.610395	0.577073	0.772768	0.191221	0.198018	0.93478	0.336788
1.13125	0.38314	1.15343	0.230426	0.454855	0.836886		0.424165
0.619512	0.635215	0.44957	0.180493	0.424787	0.699057		0.192779
1.02377	0.250781	1.2869		0.274621	0.236181		0.325204
0.536408	0.278026	1.18012		0.597671	0.541258		0.371407
0.740971	0.474228	1.40712			0.271166		0.166219
1.0742	0.334841	1.15966			0.19007		0.425761
1.03886	0.317612	1.28283			0.241967		0.397054
1.18556	0.484518	0.826234					0.521342
0.756357	0.308315	0.91717					0.281895
0.348934	0.387496	1.47269					0.682162
0.33629	0.587789	0.803902					0.525806
0.798136	0.499314	0.658007					0.198728
0.419	0.432904	1.62738					0.367346
0.257442							0.660333
0.326924							0.511997
0.999198							0.683563
0.651045							0.438867
1.10378							0.477375
							0.150239
							0.580621
							0.486175
							0.402101
							0.290714
							0.436809
							0.515152
							0.485819
							0.60974
							0.625039
							0.315669
							0.520047
							0.234605
							0.626334

## Sheet: COPD
Straight Walking (comfortable)	Straight Walking (slow)	Straight Walking (fast)	TUG	L-Test	Surface Test	Hallway Test	Simulated Daily Activities
0.977853	0.666126	1.02437	0.99166	1.19649	0.876773	1.02409	0.634041
1.41391	0.507967	1.3907	0.957616	0.73362	1.09182	0.924272	0.353395
1.09265	0.659769	0.819424	1.04273	0.879249	1.2263	0.637513	1.01156
1.22215	0.857528	0.829821	1.169	0.638318	1.03823	0.779647	0.559254
0.683747	0.894024	1.02945	1.0164	0.810717	1.07635	0.922485	0.79295
1.04061	0.808802	1.91815	1.45279	0.825492	0.949315	1.07682	0.570007
0.909803	0.664473	1.1231	1.24319	0.914866	1.05025	0.790378	0.825849
1.06979	0.68872	1.725	1.06801	1.13807	0.931177	0.815613	0.866379
1.11916	0.761302	1.67755	1.01007	0.996867	1.08993	0.800125	0.81412
1.03301	0.81572	1.16295	0.64525	1.03762	0.832927	0.931123	0.522701
0.926661	0.651275	1.27139	1.09455	0.99059	0.970312	0.741066	0.159689
1.02043	0.7821	1.8471	0.918189	0.861453	0.887613	0.737586	0.411005
1.03827	0.423039	1.50037	1.19777	1.01584	0.859889	0.775347	0.519709
0.956628	0.732459		1.3778	0.963959	1.06118	1.05123	0.579476
0.901135	0.929334		0.884998	0.997012	0.903586	0.816044	0.414555
1.5363	0.785868		1.20851	0.756168	0.645994	0.907993	0.312727
1.10666	0.929086		1.07089	0.868661	1.05079	1.12489	0.260494
0.878095	0.596657						0.892639
1.02039	0.552779						0.342355
1.13185	0.709099						0.452553
0.952355	0.716119						0.314392
1.04936	0.563332						0.438468
0.745815	0.661118						0.628122
1.00638	0.615867						0.386094
1.0153	0.594873						0.228902
	0.672289						0.414604
	0.728868						1.05124
	0.605564						0.537529
	0.414003						0.3094
	0.874124						0.383466
	0.924543						0.413233
	0.751092						0.37525
	0.703053						0.266104
	0.636783						0.784461
							0.998534
							0.590974
							0.338428
							0.791901
							1.04077
							1.06357
							0.813199
							0.24891
							0.383921
							0.417767
							0.78659
							0.322948
							0.462517
							0.31677
							0.305223
							0.538857
							0.229035
							0.57968
							0.858872
							0.966101
							0.551571
							0.395737
							0.316921
							0.229694
							0.324956
							0.880305
							0.629822
							0.298283
							0.303523
							0.500832
							0.37982
							0.332503
							0.580012
							0.860132
							1.25498
							0.311709
							0.788944
							0.674729
							0.259774
							0.628349
							0.84494
							0.496633
							0.847275
							0.245342
							0.967676
							0.512244
							1.00812
							0.667092
							0.805478
							0.889835
							0.278471
							0.633703
							0.342348
							0.669387
							0.896064
							0.804785
							0.635315
							0.678346

## Sheet: CHF
StraightWalking_comfortable	StraightWalking_slow	StraightWalking_fast	TUG	LTest	SurfaceTest	HallwayTest	SimulatedDailyActivities
0.584574	0.456527	1.69518	1.32745	0.611216	1.24782	1.02839	0.564906
1.44847	0.349657	0.91416	1.15803	0.405337	0.996617	1.11657	0.339354
0.96573	0.410223	0.901705	1.16414	1.04915	1.01225	1.03678	0.981081
1.29278	0.298373	0.738322	1.08306	0.959322	0.740327	0.601278	0.626128
1.17385	0.75214	0.705543	0.705284	0.918055	0.676593	0.996867	0.695574
1.44855	0.833388	1.52891	0.941911	0.847957	0.746113	1.06064	0.692659
1.39625	0.719901	1.87669	0.615113	0.720781	0.498477	0.615659	0.593305
1.07422	0.387044	1.03565	0.501719	0.416537	1.18686	0.571207	0.451424
1.30797	0.727669	0.844074	0.332968	0.67354	1.17621	1.08681	0.500894
0.421045	0.53588	0.945914	1.1354	1.07115	1.09312	0.517765	1.12676
1.34584	0.652197	0.803558	0.863838	1.04887	0.470957		0.373497
1.19642	0.804195	0.669475					0.627595
0.644023	0.744118	0.858121					0.279261
0.772268	0.457035						0.341408
1.41729	0.85094						0.803413
1.53838	0.881865						0.354663
0.51855	0.636045						0.464598
0.726288	0.898046						0.785447
0.709431	0.347604						0.494603
0.581071	0.582846						0.705512
1.32991	0.362859						0.645238
1.26043	0.666813						0.573628
							0.425158
							0.424888
							0.561207
							0.90203
							0.325151
							0.519834
							0.791882
							0.881447
							0.614692
							0.605287
							0.344108
							0.398428
							0.594716
							0.273401
							0.635514
							0.58495
							0.436858
							0.794553
							0.642299
							0.44988
							0.511511
