# Supplementary material for: Design and validation of a multi-task, multi-context protocol for real-world gait simulation
Source: J Neuroeng Rehabil. 2022 Dec 16;19:141. doi: 10.1186/s12984-022-01116-1 (PMC9754996; doi:10.1186/s12984-022-01116-1)
Supplement: Supplementary file 4 — Additional file 4. Maximum and minimum walking speed data from the laboratory-based assessment and 2.5 hour unsupervised assessment. [file 12984_2022_1116_MOESM4_ESM.csv]

HA_LAB_MAX_WS	HA_LAB_MIN_WS	HA_FREE_MAX_WS	HA_FREE_MIN_WS	PD_LAB_MAX_WS	PD_LAB_MIN_WS	PD_FREE_MAX_WS	PD_FREE_MIN_WS	MS_LAB_MAX_WS	MS_LAB_MIN_WS	MS_FREE_MAX_WS	MS_FREE_MIN_WS	PFF_LAB_MAX_WS	PFF_LAB_MIN_WS	PFF_FREE_MAX_WS	PFF_FREE_MIN_WS	COPD_LAB_MAX_WS	COPD_LAB_MIN_WS	COPD_FREE_MAX_WS	COPD_FREE_MIN_WS	CHF_LAB_MAX_WS	CHF_LAB_MIN_WS	CHF_FREE_MAX_WS	CHF_FREE_MIN_WS
1.36	0.29	1.07	0.24	1.46	0.36	1.44	0.24	1.50	0.29	0.93	0.28	0.33	0.14	0.32	0.15	1.06	0.23	1.15	0.19	0.91	0.36	0.94	0.24
1.41	0.38	1.08	0.25	1.40	0.46	1.32	0.23	1.14	0.25	1.05	0.14	0.42	0.19	0.22	0.17	1.09	0.31	0.97	0.17	1.07	0.33	0.94	0.16
1.14	0.30	1.02	0.24	1.23	0.19	1.34	0.17	1.37	0.32	1.33	0.17	0.86	0.23	0.41	0.12	1.02	0.31	1.15	0.15	0.74	0.30	0.59	0.16
1.10	0.37	1.45	0.16	1.01	0.20	1.20	0.15	1.73	0.33	1.60	0.20	1.63	0.37	1.03	0.15	1.12	0.25	0.92	0.15	0.80	0.41	0.79	0.21
1.33	0.24	1.14	0.12	1.21	0.25	1.45	0.15	1.22	0.41	0.83	0.24	0.56	0.15	0.66	0.14	1.72	0.31	0.96	0.18	0.95	0.51	1.09	0.26
1.42	0.43	1.49	0.16	0.82	0.32	0.96	0.30	0.66	0.41	0.87	0.28	0.94	0.20	0.74	0.30	1.07	0.25	1.14	0.13	1.88	0.59	1.37	0.14
1.18	0.21	0.88	0.17	0.79	0.33	0.89	0.25	1.13	0.39	0.68	0.11	1.22	0.41	0.72	0.29	0.83	0.26	0.88	0.23	1.40	0.43	1.40	0.24
1.24	0.30	1.46	0.18	1.24	0.27	1.10	0.55	1.36	0.45	1.40	0.21	0.91	0.17	0.91	0.15	1.50	0.38	1.08	0.25	1.33	0.49	1.46	0.23
1.31	0.32	1.22	0.16	1.40	0.23	1.12	0.41	1.41	0.34	1.39	0.19	1.28	0.35	1.13	0.13	0.90	0.23	0.88	0.23	1.53	0.40	1.46	0.23
1.34	0.24	1.28	0.15	1.35	0.46	1.00	0.19	1.05	0.35	0.95	0.16	1.35	0.41	1.19	0.19	1.38	0.30	1.16	0.28	1.45	0.28	1.32	0.14
1.35	0.34	1.02	0.21	1.94	0.17	1.24	0.24	0.87	0.49	0.86	0.14	0.45	0.16	0.28	0.11	1.21	0.34	0.95	0.32	1.29	0.27	1.27	0.33
1.23	0.38	0.91	0.14	0.89	0.38	0.92	0.14	1.35	0.49	1.03	0.33	1.47	0.43	0.73	0.30	1.20	0.32	1.02	0.21	1.02	0.37	1.31	0.14
1.50	0.83	1.17	0.19	1.09	0.14	0.94	0.26	1.11	0.23	1.47	0.32	1.59	0.38	1.29	0.25	0.99	0.55	1.08	0.16
1.32	0.55	1.00	0.20	0.72	0.25	0.69	0.12	1.04	0.20	0.79	0.31	0.66	0.29	0.52	0.26	1.39	0.16	0.90	0.16
1.48	0.28	0.96	0.19	1.09	0.34	0.85	0.11	1.37	0.36	0.96	0.25	1.34	0.28	0.96	0.18	1.92	0.23	1.37	0.11
1.58	0.28	1.14	0.17	1.64	0.22	0.87	0.26	0.92	0.34	1.13	0.28	0.92	0.28	0.80	0.15	1.27	0.32	0.88	0.18
1.35	0.30	1.18	0.24	0.61	0.34	0.31	0.10	1.10	0.21	0.94	0.17					1.11	0.51	1.10	0.26
1.12	0.71	1.53	0.38	1.23	0.36	1.04	0.19	0.95	0.43	0.85	0.29
1.29	0.52	1.07	0.18					1.88	0.48	0.96	0.24
1.42	0.56	1.64	0.15
